# Supplementary material for: Gender-Dependent Specificities in Cutaneous Melanoma Predisposition, Risk Factors, Somatic Mutations, Prognostic and Predictive Factors: A Systematic Review
Source: Int J Environ Res Public Health. 2021 Jul 27;18(15):7945. doi: 10.3390/ijerph18157945 (PMC8345480; doi:10.3390/ijerph18157945)
Supplement: Supplementary file 1 [file ijerph-18-07945-s001.zip]

Archive with 1 entries (1 files):
- ijerph-1293996-supplementary.pdf
